# Supplementary material for: Pre-breeding efforts through introgression of pre-harvest sprouting resistance genes from wild Vigna radiata var. sublobata into cultivated mungbean
Source: Front Plant Sci. 2025 Oct 23;16:1689852. doi: 10.3389/fpls.2025.1689852 (PMC12590559; doi:10.3389/fpls.2025.1689852)
Supplement: Supplementary file 1 [file Table1.xlsx]

## Sheet: Sheet1
Supplementary Table S1 Mean agronomic performance of parents and their crosses
SN	Genotypes	DF	DM	PH	NB	NOC	NOP	NOS	PL	100 SW	SY	FSG	PHS	Remark
1	BM 4	35	66	62.65	5.34	7.65	21.1	9.935	12.23	3.89	12.78	100	100	Female
2	BM 2002-1	37.5	65	64.35	4.65	8.2	16.9	13.5	11.15	4.05	14.825	92.15	96.825	Female
3	Phule Chetak (PM 707-5)	37.5	61	63.5	4.9	5.65	14.65	12.5	10.675	4.25	9.11	97.82	94.605	Female
4	Kopergoan	36.5	67.5	71.5	7.075	5.75	12.7	13.3	11.5	3.88	9.83	95	93	Female
5	AKM 4	34	62.5	61	5.65	7.25	14.6	12.6	8.35	3.125	9.995	99.77	99.5	Female
6	PKV Green gold	39.5	69	65	5.8	7.65	14.7	12.9	9.68	4.275	13	95.255	95.915	Female
7	BWMCD-5	38	58.5	60	4.825	7.78	15.2	13.4	12.805	4.5	12.105	11	12.125	Male
8	BWMCD-10	40	65.5	61.225	4.93	6.463	14.75	12.5	12.44	4.75	11.5	14.5	11.87	Male
9	BWMCD-7	35	60	63.5	3.96	5.325	15.9	13.6	10.55	3.98	8.57	15.05	13.5	Male
10	BWMC-20	34	59.5	61	4.5	7.5	15.1	14.6	11.6	3.75	13.63	19.53	17.57	Male
11	BWMC-20-1	34	64	63	4.92	6.1	15.85	15.05	13.5	3.15	7.27	9.75	12.88	Male
12	BWMC-25	35.5	63	63.3	4.5	6.62	14.2	12.45	15.05	4.98	11.87	20	14.745	Male
13	BWMC-30-2-1	37.5	63.5	62.7	3.2	7.5	16.65	14	12.825	3.16	10.64	8.5	9.45	Male
14	BM 4 × BWMCD-5	34	63.5	61.15	10	12.8	36.11	13.15	14.68	5.35	18.105	7.8	8.3	Hybrids
15	BM 4 × BWMCD-10	35	66	61.5	10.545	11.65	38.5	14.05	14.825	5.75	20.68	93.23	82.405	Hybrids
16	BM 4 × BWMCD-7	36	62.5	61.7	4.8	8.7	24.5	12.3	9	3.55	14.1	53.225	44.095	Hybrids
17	BM 4 × BWMC-20	33.5	65	62.5	8.57	13.5	35.89	14.75	13.835	5.55	19.627	96.17	98.86	Hybrids
18	BM 4 × BWMC-20-1	35.5	65	70.2	5.76	12.22	37.5	12.4	8.25	4.23	14.555	35.05	28	Hybrids
19	BM 4 × BWMC-25	35	69	61.1	9.25	12.835	34.5	14.74	14.025	5.095	19.96	64.59	54.78	Hybrids
20	BM 4 × BWMC-30-2-1	38.5	68.5	65.5	9.81	9.8	39	13.1	8.9	4.175	17.8	24.825	15	Hybrids
21	BM 2002-1 × BWMCD-5	37	66.5	61.17	9.78	12.405	35.5	13.425	14.855	5.475	21.63	37	28.92	Hybrids
22	BM 2002-1 × BWMCD-10	37	63.5	59.4	10.1	11	35	13.7	14.525	3.7	17.56	4.76	6.5	Hybrids
23	BM 2002-1 × BWMCD-7	37	67	69.42	6.5	8	29.2	12.6	10.91	3.025	12.2	44.47	56.1	Hybrids
24	BM 2002-1 × BWMC-20	32.5	63	61.4	9.14	13.77	38.5	15.5	14.5	5.95	17.05	48.5	36.405	Hybrids
25	BM 2002-1 × BWMC-20-1	34	65	58.61	7.1	8.25	29	11.1	9.8	4.79	14	68	54.78	Hybrids
26	BM 2002-1 × BWMC-25	34.5	63.5	58	10.465	12.675	27.16	15.5	15.49	5.575	14.98	86.63	93.54	Hybrids
27	BM 2002-1 × BWMC-30-2-1	38.5	68	69.4	7.3	9.9	29	13.9	10.8	4.6	18.41	27.93	17.15	Hybrids
28	Phule chetak × BWMCD-5	36.5	66.5	71.2	7.75	10.935	31.8	15.16	15.005	5.405	20.5	92.2	87.825	Hybrids
29	Phule chetak × BWMCD-10	39	66.5	66.84	10.1	10.745	27.5	16.32	13.02	5.7	17.795	53.36	43.5	Hybrids
30	Phule chetak × BWMCD-7	40	68.5	75.4	6.19	8.095	33.5	13.9	11.5	4.255	16.8	33.275	50.705	Hybrids
31	Phule chetak × BWMC-20	35.5	68.5	57.3	6.91	12.775	29.715	16.31	12.1	5.63	20.83	36.62	26.325	Hybrids
32	Phule chetak × BWMC-20-1	37	69	57.4	7.43	8.49	19.5	14.8	12.5	4.1	15.82	62	46.5	Hybrids
33	Phule chetak × BWMC-25	36.5	68	63.9	10.165	11.675	34.5	15.75	14.975	5.45	20.255	93.5	91.27	Hybrids
34	Phule chetak × BWMC-30-2-1	35	65.5	55.6	5.3	8.85	26	13.5	12.9	4.35	14.6	69.28	28.65	Hybrids
35	Kopergoan × BWMCD-5	38.5	68	58.3	8.3	8.625	33.5	15.325	14.005	5.95	19.225	63.25	57	Hybrids
36	Kopergoan × BWMCD-10	38.5	66	73.7	8.92	8.84	27.9	15.25	13.005	5.55	17.475	93	84.78	Hybrids
37	Kopergoan × BWMCD-7	36.5	71	65.27	5.2	7.2	18.7	13.7	10.7	4.9	11.05	38.325	28.5	Hybrids
38	Kopergoan × BWMC-20	39.5	67.5	51.5	5.6	12.115	31.5	14.7	11.68	4.95	15.44	73.5	67.745	Hybrids
39	Kopergoan × BWMC-20-1	37	68.5	58.8	5.5	8.5	25	15.8	13.1	3.77	9.3	7.3	5.15	Hybrids
40	Kopergoan × BWMC-25	34	65	59.2	6.1	5.7	21.4	13.6	13.9	3.68	9.3	87.28	93.27	Hybrids
41	Kopergoan × BWMC-30-2-1	33.5	69	51.52	6.2	7.25	25	14.9	12.8	3.35	12.43	5.45	3.55	Hybrids
42	AKM 4 × BWMCD-5	39.5	66.5	51.6	9.78	9.15	33.3	13	13.78	5.49	16.54	29.165	23	Hybrids
43	AKM 4 × BWMCD-10	38.5	69.5	56.96	5.975	9	30.1	14.085	13	4.3	18.5	50.185	39	Hybrids
44	AKM 4 × BWMCD-7	35.5	66.5	60.215	7.08	7.5	28.3	12.1	11.53	4.17	17.5	35.995	43.06	Hybrids
45	AKM 4 × BWMC-20	39	66	55.15	5.88	8.86	28.3	14.5	11.2	5.25	14.445	66.55	77	Hybrids
46	AKM 4 × BWMC-20-1	35.5	66.5	59.25	8.97	11.625	31.825	13.9	12.745	5.45	18.335	26.405	18	Hybrids
47	AKM 4 × BWMC-25	32.5	70	48.88	7.125	9.275	24.5	14.5	12.5	5.35	13.22	90.225	82.27	Hybrids
48	AKM 4 × BWMC-30-2-1	35	65	59.96	9.15	11.45	35.9	15	14.3	4.15	17.175	40.315	33.175	Hybrids
49	PKV Green gold × BWMCD-5	38.5	68	53.5	10.8	11.26	28.1	14.7	15.215	5.89	20.635	86.24	75.49	Hybrids
50	PKV Green gold × BWMCD-10	38.5	64.5	53.6	9.42	13.425	29.45	15.745	15.15	5.35	19.65	79.875	69.78	Hybrids
51	PKV Green gold × BWMCD-7	34.5	65.5	61	9.835	10.895	31.205	15.35	14.5	5.83	18	85.28	77.78	Hybrids
52	PKV Green gold × BWMC-20	40	71	52.3	9.095	13.5	29.5	15	10.7	5.975	20.785	80.5	93.5	Hybrids
53	PKV Green gold × BWMC-20-1	37	70	54.86	7.8	8.77	29.3	12.5	13.5	5.4	16.425	69.05	56.28	Hybrids
54	PKV Green gold × BWMC-25	40.5	69.5	56.325	9.95	11.8	32.45	15.215	15.275	5.78	18.76	88.175	80.84	Hybrids
55	PKV Green gold × BWMC-30-2-1	40	69.5	59.56	9.895	13.325	39.9	15.15	13.5	5.15	17.305	18.805	22.06	Hybrids
DF – days to 50% flowering; DM – days to maturity; PH – plant height; NB – number of primary branches; NOC – number of clusters per plant; NOP – number of pods per plant; NOS – number of seeds per pod; PL – pod length; 100 SW – 100 seed weight; SY – seed yield; FSG – fresh seed germination; PHS – pre-harvest sprouting
