# Supplementary material for: Pre-breeding efforts through introgression of pre-harvest sprouting resistance genes from wild Vigna radiata var. sublobata into cultivated mungbean
Source: Front Plant Sci. 2025 Oct 23;16:1689852. doi: 10.3389/fpls.2025.1689852 (PMC12590559; doi:10.3389/fpls.2025.1689852)
Supplement: Supplementary file 2 [file Table2.xlsx]

## Sheet: Sheet1
Supplementary Table S2 The weather conditions during the 2022 rainy season
Year 2022	Std. Met. Week	Rainfall (mm)	Rainy Days (No.)	Temperature		Humidity
				Max	Min	Max	Min
1-7 January	1			30.7	19.4	89.7	78
8-14 January	2			29.9	18.6	90.2	70.1
15-21 January	3			31	18.1	88.2	64.2
22-28 January	4			27.4	13.9	80.7	57.5
29 Jan.-4 Feb.	5			29.5	12.6	87.6	52.5
5-11 February	6			29.9	12.3	79.9	49.8
12-18 February	7			33	16.8	65.7	35.4
19-25 February	8			35.8	14.7	71	43.5
26 Feb.-4 Mar.	9			32.9	17.9	79.7	47.8
5-11 March	10			33.9	17.4	59.3	32.4
12-18 March	11			36.3	19.4	53.9	27
19-25 March	12			39.8	23.5	38.4	21.9
26 Mar.–1 Apr.	13			41.1	20.9	40.7	20.2
2-8 April	14			42.2	22.2	38.9	18
9-15 April	15			42.2	22.4	44.8	22.8
16-22 April	16			41.7	25.4	38.3	19.5
23-29 April	17			41.7	24	43.8	22.2
30 April-6 May	18			42.4	24.4	40.7	21.5
7-13 May	19			42.7	29.2	41.9	22.3
14-20 May	20			42.7	26.6	53.2	30.4
21-27 May	21			36.9	25.6	66.6	36.1
28 May–3 June	22			40.7	26.4	67.9	32
4-10 June	23			40.9	27.2	54.6	37.8
11-17 June	24	64	2	36.8	25	87.5	61.7
18-24 June	25	30.5	1	35.7	24.5	86.4	65.4
25 Jun–1 July	26	27	3	34.1	23.5	96.1	78.9
2-8 July	27	26.6	4	32.5	23.6	96.8	84.7
9-15 July	28	98.5	6	27.1	22.8	100	99.2
16-22 July	29	34.5	3	29.9	23.1	100	91.1
23-29 July	30	37.4	3	29.3	22.5	99.3	99.1
30 July - 5 Aug.	31	125.5	4	33.4	22.4	98.5	85.9
6-12 August	32	18.5	3	27.9	23	99.5	95.5
13-19 August	33	9	1	30	22.2	99.3	90.6
20-26 August	34			31.8	22	99.5	84.9
27Aug.-2 Sept.	35	68	3	33.8	22.2	95.1	84.6
3-9 September	36	120.5	5	33.3	23.1	99.1	91.6
10-16 September	37	72	4	30.5	22.8	100	98.9
17-23 September	38	12	2	30.4	21.9	99.7	94.2
24-30 September	39	6.5	1	32.9	22	97.5	85.9
1-7 October	40	18	1	32.8	22.7	93.7	74.3
8-14 October	41	30	2	30.7	22	99.3	39.5
15-21 October	42	80.5	3	31.4	20.9	82.7	58.1
22-28 October	43			31.1	18.2	92.7	67.8
29 Oct.- 4 Nov.	44			33.4	15.3	75.1	36
5-11 November	45			33.2	12.7	75	33.7
12-18 November	46			31.3	15.6	71	49.1
19-25 November	47			32.6	16.7	68.1	48.4
26 Nov.- 2 Dec.	48			30.1	15.7	67.7	36.1
3-9 December	49			31.5	13.9	67.1	40.1
10-16 December	50			30	16.1	68.3	45.4
17-23 December	51			29.6	11.8	65	42.4
24-31 December	52			30.1	13.4	70.3	44
Total		889	51
