# Supplementary material for: Pre-breeding efforts through introgression of pre-harvest sprouting resistance genes from wild Vigna radiata var. sublobata into cultivated mungbean
Source: Front Plant Sci. 2025 Oct 23;16:1689852. doi: 10.3389/fpls.2025.1689852 (PMC12590559; doi:10.3389/fpls.2025.1689852)
Supplement: Supplementary file 3 [file Table3.xlsx]

## Sheet: Sheet1
Supplementary Table S3 Correlation coefficient of morphological traits studied in this study
Trait	DF	DM	PH	NB	NOC	NOP	NOS	PL	100 SW	SY	FSG	PHS
DF	1
DM	0.35**	1
PH	0.06	-0.15	1
NB	0.09	0.32*	-0.14	1
NOC	0.04	0.24	-0.21	0.73***	1
NOP	0.06	0.35**	-0.08	0.74***	0.79***	1
NOS	0.09	0.22	-0.16	0.41**	0.49***	0.29*	1
PL	-0.07	0.03	-0.26	0.54***	0.4**	0.32*	0.49***	1
100 SW	0.18	0.29*	-0.23	0.67***	0.65***	0.51***	0.42**	0.5***	1
SY	0.22	0.38**	-0.11	0.76***	0.8***	0.77***	0.38**	0.41**	0.7***	1
FSG	-0.02	0.18	-0.02	0.21	0.12	-0.02	0.02	0.04	0.31*	0.19	1
PHS	0.02	0.15	0.04	0.18	0.08	-0.05	0.01	0.01	0.25	0.13	0.96***	1
DF – days to 50% flowering; DM – days to maturity; PH – plant height; NB – number of primary branches; NOC – number of clusters per plant; NOP – number of pods per plant; NOS – number of seeds per pod; PL – pod length; 100 SW – 100 seed weight; SY – seed yield; FSG – fresh seed germination; PHS – pre-harvest sprouting, *, **, and *** denotes the significant at 5%, 1% and 0.1% probability level.
