# Supplementary material for: Pre-breeding efforts through introgression of pre-harvest sprouting resistance genes from wild Vigna radiata var. sublobata into cultivated mungbean
Source: Front Plant Sci. 2025 Oct 23;16:1689852. doi: 10.3389/fpls.2025.1689852 (PMC12590559; doi:10.3389/fpls.2025.1689852)
Supplement: Supplementary file 4 [file Table4.xlsx]

## Sheet: Sheet 1
Supplementary Table S4 Principal components describing the variability in the studied traits
Principal Component	Eigenvalue	Variance Percent	Cumulative Variance Percent
PC1	4.74186	39.5155	39.5155
PC2	1.99426	16.6188	56.1343
PC3	1.34732	11.2277	67.362
PC4	1.05834	8.81946	76.1814
PC5	0.859229	7.16024	83.3417
PC6	0.627467	5.22889	88.5706
PC7	0.501617	4.18014	92.7507
PC8	0.331018	2.75848	95.5092
PC9	0.218383	1.81986	97.329
PC10	0.161234	1.34362	98.6727
PC11	0.12876	1.073	99.7457
PC12	0.0305218	0.254348	100
