# Supplementary material for: Pre-breeding efforts through introgression of pre-harvest sprouting resistance genes from wild Vigna radiata var. sublobata into cultivated mungbean
Source: Front Plant Sci. 2025 Oct 23;16:1689852. doi: 10.3389/fpls.2025.1689852 (PMC12590559; doi:10.3389/fpls.2025.1689852)
Supplement: Supplementary file 5 [file Table5.xlsx]

## Sheet: Sheet1
Supplementary Table S5 Principal component loadings for all the traits studied
Traits	PC1	PC2	PC3	PC4	PC5
DF	0.08	0.031	0.668	-0.287	0.328
DM	0.205	0.107	0.493	-0.329	-0.231
PH	-0.119	0.083	0.266	0.683	0.567
NB	0.404	-0.021	-0.033	0.159	-0.015
NOC	0.4	-0.104	-0.049	0.185	-0.13
NOP	0.364	-0.178	0.121	0.333	-0.268
NOS	0.265	-0.123	-0.132	-0.306	0.532
PL	0.271	-0.135	-0.403	-0.2	0.365
100 SW	0.379	0.076	-0.05	-0.076	0.08
SY	0.409	-0.034	0.131	0.18	-0.067
FSG	0.127	0.666	-0.121	0.004	-0.019
PHS	0.104	0.674	-0.091	0.021	0.037
DF – Days to Maturity; PH – Plant Height; NB – Number of Branches; NOC – Number of Pod Clusters; NOP – Number of Pods; NOS – Number of Seeds; PL – Pod Length; 100 SW – 100 Seed Weight; SY – Seed Yield; FSG – Fresh Seed Gemination; PHS – Pre-harvest Sprouting; PC – Principal Component
